# Supplementary material for: Self-Incompatibility in Apricot: Identifying Pollination Requirements to Optimize Fruit Production
Source: Plants (Basel). 2022 Aug 3;11(15):2019. doi: 10.3390/plants11152019 (PMC9370128; doi:10.3390/plants11152019)
Supplement: Supplementary file 1 [file plants-11-02019-s001.zip]

Archive with 1 entries (1 files):
- plants-1814754-supplementary.xlsx
