# Supplementary material for: Self-Incompatibility in Apricot: Identifying Pollination Requirements to Optimize Fruit Production
Source: Plants (Basel). 2022 Aug 3;11(15):2019. doi: 10.3390/plants11152019 (PMC9370128; doi:10.3390/plants11152019)
Supplement: Supplementary file 1 [file plants-11-02019-s001.zip › plants-1814754-supplementary.xlsx]

## Sheet: Supplementary Table S1
Cultivar	SRc-(F/R) (bp)	PruC2-PruC4R (bp)	SHLM1-SHLM2 (bp)	SHLM3-SHLM4 (bp)	AprFBC8-(F/R) (bp)	S-genotype
Alba	358/420	700			500	S9Sc
Apribang (ASF0405)	420	700/1386				S6S9
Aprisweet (ASF0409)	358/420	700			500	S9Sc
Aprix 116	358				500	Sc
Bergecot	334/358				500	S2Sc
Big Red	358/408		650		500	S1Sc
Búlida	358/383				500	S5Sc
Canino	334/358				500	S2Sc
Cebas Red	358				500	Sc
Charisma	358/408			413	500	S7Sc
Cocot	358				500	Sc
Corbato	358				500	Sc
Dama Rosa	358/408		650		500	S1Sc
Dama toronja	408		650			S1
Delice cot	358				500	Sc
Fantasme	358				500	Sc
Farely	408/420	700	650			S1S9
Farhial	358				500	Sc
Fartoly	358/420	1386			500	S6Sc
Flavorcot	358/408		650		500	S1Sc
Fuego	334					S2
Gönci Magyarkajszi	358				150/500	S8Sc
Harcot	247/408		650			S1S4
Harval	334/358				500	S2Sc
IPS21512	358				500	Sc
IPS23214	274/408		650			S1S3
IPS2712	358				500	Sc
Justo Cot	334/358				500	S2Sc
Katy	334/408		650			S1S2
Ladycot	358/420	1386			500	S6Sc
Laguna	358				500	Sc
Luizet	358				150/500	S8Sc
Medflo	358/420	1386			500	S6Sc
Mediabel	358/420	1386			500	S6Sc
Megatea	408/420	700	650			S1S9
Merino	358				500	Sc
Micaelo	358/420	700			500	S9Sc
Mirlo anaranjado	358				500	Sc
Mirlo blanco	358				500	Sc
Mirlo Rojo	358				500	Sc
Mitger	358				500	Sc
Mogador	274					S3
Monred	274/408		650			S1S3
Monster Cot	408/420	700	650			S1S9
Muñoz	334/420	1386				S2S6
Ninfa	358/408			413	500	S7Sc
Orange rubis	358				500	Sc
Pandora	334/420	1386				S2S6
Paviot	334/358				500	S2Sc
Precoz de Tirynthos	358				500	Sc
Priabel	408/420	700	650			S1S9
Primidi	334/358				500	S2Sc
Primorosa	358				500	Sc
Rojo Pasión	358/408		650		500	S1Sc
Rubissia	358/408		650		500	S1Sc
Rubista	274/358				500	S3Sc
Samourai	274/358					S3S8*
Soledane	358				500	Sc
Sweet Cot	334/358				150	S2S8
Tadeo	358/420	700			500	S9Sc
Tardorange	358				500	Sc
Tilton	334/358				500	S2Sc
Tornado	408		650			S1
Valorange	358				500	Sc
Vitillo	408		650			S1
Water	358/408		650			S1Sc*
* Sc / S8 allele identified using fluorescence microscopy.

## Sheet: Supplementary Table S2
Cultivar	Allele1	Allele2	Country	Origin
AC1	S1	S2	USA	Breeding program
AC2	S9	Sc	USA	Breeding program
Alba	S9	Sc	Spain	Breeding program
Almadulce	S3	S9	Spain	Breeding program
Almater	S1	S9	Spain	Breeding program
Apribang (ASF0405)	S6	S9	France	Breeding program
Aprisweet (ASF0409)	S9	Sc	France	Breeding program
Aprix 116	Sc	NA	Spain	Breeding program
Aprix 33	Sc	NA	Spain	Breeding program
aprix20	S6	Sc	Spain	Breeding program
Aprix9	S6	Sc	Spain	Breeding program
ASF0401	S2	S6	France	Breeding program
ASF0402	S6	S9	France	Breeding program
Apriqueen (ASF0404)	Sc	NA	France	Breeding program
Aurora	S1	S9	USA	Breeding program
Avirine (Bergarouge)	S2	S6	France	Breeding program
Bebecou	S6	Sc	Greece	Landrace
Beliana	S7	Sc	Tunisia	Landrace
Berdejo	S2	Sc	Spain	Landrace
Bergecot	S2	Sc	France	Breeding program
Big Red	S1	Sc	France	Breeding program
Búlida	S5	Sc	Spain	Landrace
Canino	S2	Sc	Spain	Landrace
Castleton	S1	S2	USA	Breeding program
Cebas Red	Sc	NA	Spain	Breeding program
Charisma	S7	Sc	South Africa	Breeding program
Cheyenne	S6	S9	Spain	Breeding program
Cocot	Sc	NA	France	Breeding program
Cooper Cot	S1	S3	France	Breeding program
Corbato	Sc	NA	Spain	Landrace
Cristalí	S20	Sc	Spain	Landrace
Currot	Sc	Sc	Spain	Landrace
Dama Rosa	S1	Sc	Spain	Breeding program
Delice cot	Sc	NA	France	Breeding program
Dorada	Sc	NA	Spain	Breeding program
Dulcinea	S2	Sc	Italy	Landrace
Ezzine	S24	Sc	Tunisia	Breeding program
Faclo	Sc	NA	France	Breeding program
Fantasme	Sc	NA	France	Breeding program
Faralia	S6	Sc	France	Breeding program
Farbaly	Sc	NA	France	Breeding program
Farbela	Sc	NA	France	Breeding program
Fardao	Sc	NA	France	Breeding program
Farely	S1	S9	France	Breeding program
Farfia	Sc	NA	France	Breeding program
Farhial	Sc	NA	France	Breeding program
Farius	Sc	NA	France	Breeding program
Farlis	S6	Sc	France	Breeding program
Farmingdale	S1	S2	USA	Breeding program
Fartoly	S6	Sc	France	Breeding program
Feria Cot	S6	S9	France	Breeding program
Flashcot	S6	S9	USA	Breeding program
Flavorcot	S1	Sc	USA	Breeding program
Flodea	S3	S9	Spain	Breeding program
Flopria	S9	Sc	Spain	Breeding program
Galta Vermella Valenciana	S2	Sc	Spain	Landrace
GaltaRoja	Sc	Sc	Spain	Landrace
Gandía	Sc	Sc	Spain	Landrace
Gavatxet	S20	Sc	Spain	Landrace
Ginesta	Sc	Sc	Spain	Landrace
Giovanniello	S1	S2	Italy	Landrace
Goldbar	S7	S9	USA	Breeding program
Goldrich	S1	S2	USA	Breeding program
Goldstrike 02	S2	S9	USA	Breeding program
Grandir	Sc	Sc	Unknown	Unknown
Harcot	S1	S4	Canada	Breeding program
Hargrand	S1	S2	Canada	Breeding program
Harval	S2	Sc	Canada	Breeding program
Henderson	S3	S9	USA	Landrace
Holly Cot	S2	S8	France	Breeding program
JNP	S6	S9	Unknown	Breeding program
Justo Cot	S2	Sc	France	Breeding program
Kalao	S2	Sc	Spain	Breeding program
Kioto	Sc	NA	France	Breeding program
Kosmos	S3	S9	Spain	Breeding program
Ladycot	S6	Sc	France	Breeding program
Laguna	Sc	NA	Unknown	Unknown
Lambertin-1	S1	S2	USA	Breeding program
Lido	S9	Sc	Spain	Breeding program
Lilly Cot	S3	S8	USA	Breeding program
Lito	S6	Sc	Greece	Landrace
Luizet	S8	Sc	France	Breeding program
Magic Cot	S2	S9	USA	Breeding program
Manrí	Sc	Sc	Spain	Landrace
Mari de Cenad	S19	Sc	Romania	Local selection
Mauricio	S1	Sc	Spain	Landrace
Mayacot	S2	S3	France	Breeding program
Medaga	S1	S9	France	Breeding program
Medflo	S6	Sc	France	Breeding program
Mediabel	S6	Sc	France	Breeding program
Mediva	S2	Sc	France	Breeding program
Megatea	S1	S9	Spain	Breeding program
Memphis	Sc	NA	Spain	Breeding program
Merino	Sc	NA	Spain	Landrace
Micaelo	S9	Sc	Spain	Breeding program
Milord	Sc	NA	Spain	Breeding program
Mirlo anaranjado	Sc	NA	Spain	Breeding program
Mirlo blanco	Sc	NA	Spain	Breeding program
Mirlo Rojo	Sc	NA	Spain	Breeding program
Mitger	Sc	NA	Spain	Landrace
Moniqui	S2	S6	Spain	Landrace
Monred	S1	S3	Spain	Unknown
Monster Cot	S1	S9	USA	Breeding program
Muñoz	S2	S6	Spain	Landrace
Murciana	Sc	NA	Spain	Breeding program
Ninfa	S7	Sc	Italy	Breeding program
Ninja	S6	S9	France	Breeding program
Orange rubis	Sc	NA	France	Breeding program
Orangered	S6	S9	USA	Breeding program
Oscar	Sc	NA	Spain	Breeding program
Palabras	Sc	Sc	Spain	Landrace
Palau	Sc	Sc	Spain	Landrace
Pandora	S2	S6	Greece	Landrace
Patterson	Sc	Sc	USA	Breeding program
Paviot	S2	Sc	France	Landrace
Peñaflor 02	S2	Sc	Spain	Landrace
Pepito del Rubio	S2	Sc	Spain	Landrace
Perfection	S1	S3	USA	Landrace
Perlecot	S8	S9	USA	Breeding program
Pinkcot	S8	S9	France	Breeding program
Playa cot	Sc	NA	France	Breeding program
Precoz de Tirynthos	Sc	NA	Greece	Landrace
Priabel	S1	S9	France	Breeding program
Priana	S2	S7	France	Breeding program
Pricia	S3	Sc	France	Breeding program
Primaya	S1	S6	France	Breeding program
Primidi	S2	Sc	France	Breeding program
Primorosa	Sc	NA	Spain	Breeding program
Rambo	S3	Sc	Spain	Breeding program
Regibus	S2	Sc	Switzerland	Breeding program
Robada	S6	S8	USA	Breeding program
Rojo Carlet	Sc	Sc	Spain	Landrace
Rojo Pasión	S1	Sc	Spain	Breeding program
Rouge cot	Sc	NA	France	Breeding program
Rózsakajszi	S2	Sc	Hungary	Landrace
Rubissia	S1	Sc	France	Breeding program
Rubista	S3	Sc	France	Breeding program
Samourai	S3	S8	France	Breeding program
Sandy cot	S2	Sc	France	Breeding program
Sherpa	Sc	NA	Spain	Breeding program
Soledane	Sc	NA	France	Breeding program
Spring Blush	S3	S8	France	Breeding program
Stark Early Orange	S6	S9	USA	Landrace
Sun Glo	S2	S3	USA	Landrace
Sunny Cot	S6	S9	USA	Breeding program
Sweet Cot	S2	S8	USA	Breeding program
Swired	Sc	NA	Switzerland	Breeding program
Szegedi M.	S8	S9	Hungary	Landrace
Tadeo	S9	Sc	Spain	Landrace
Tardorange	Sc	NA	Spain	Breeding program
Tilton	S2	Sc	USA	Landrace
Tirynthos	Sc	Sc	Greece	Landrace
Tom Cot	S9	Sc	USA	Breeding program
Trevatt	S2	Sc	Australia	Landrace
Tsunami	S3	S9	France	Breeding program
Valorange	Sc	NA	Spain	Breeding program
Water	S1	Sc	Unknown	Unknown
Wonder Cot	S6	S9	USA	Breeding program
Xirivello	Sc	Sc	Spain	Landrace
Ceglédi óriás	S8	S9	Hungary	Local selection
Ligeti óriás	S8	S9	Hungary	Local selection
Voski	S11	S13	Hungary	Breeding program
Ananasnyi ciurpinskii	Sc	Sc	Ukraine	Unknown
Andornaktályai magyarkajszi	S8	Sc	Hungary	Local selection
Bergeron	S2	Sc	France	Landrace
Borsi-féle kései rózsa	Sc	Sc	Hungary	Landrace
Budapest	S2	Sc	Hungary	Breeding program
Cacansko zlato	S8	Sc	Serbia	Breeding program
Callatis	S8	Sc	Romania	Breeding program
Ceglédi arany	S9	Sc	Hungary	Breeding program
Ceglédi bíborkajski	S9	Sc	Hungary	Breeding program
Ceglédi kedves	Sc	Sc	Hungary	Breeding program
Crvena ungarska	S8	Sc	Macedonia	Breeding program
Darunec malahoyeva	S8	Sc	Ukraine	Unknown
Effect	S8	Sc	Ukraine	Breeding program
Gönci magyarkajszi	S8	Sc	Hungary	Breeding program
Kâsna ungarska	S8	Sc	Bulgaria	Breeding program
Konservnyi Pozdnii	S2	Sc	Ukraine	Local selection
Krimskyi Amur	S8	Sc	Ukraine	Breeding program
Mamaia	S2	Sc	Romania	Breeding program
Mandulakajszi	S2	Sc	Hungary	Breeding program
Nagygyümölcsû magyarkajszi	S8	Sc	Hungary	Breeding program
Nikitskyi	S8	Sc	Ukraine	Breeding program
NJA-8	Sc	Sc	USA	Breeding program
Nyujtó Ferenc emléke	Sc	Sc	Hungary	Breeding program
Paksi magyarkajszi	S8	Sc	Hungary	Breeding program
Pannónia	Sc	Sc	Hungary	Breeding program
Pasinok	Sc	Sc	Ukraine	Breeding program
Pisana	S8	Sc	Italy	Breeding program
Rakovszky	S2	Sc	Hungary	Local selection
Roxana	S2	Sc	Afghanistan	Unknown
Sirena	Sc	Sc	Romania	Breeding program
Sulmona	Sc	Sc	Romania	Breeding program
Venus	S8	Sc	Romania	Breeding program
Zaposdolye	Sc	Sc	Ukraine	Unknown
Alyanak	S2	S8	Turkey	Local selection
Cataloglu	S6	S9	Turkey	Local selection
Cologlu	S8	S9	Turkey	Local selection
Haci Haliloglu	S9	S13	Turkey	Local selection
Hasanbey	S2	S9	Turkey	Local selection
Kabaasi	S9	S13	Turkey	Local selection
Kurukabuk	S7	S9	Turkey	Landrace
Levent	S6	S19	Turkey	Breeding program
Soganci	S6	S9	Turkey	Local selection
Adedi Ahmar	S8	S12	Tunisia	Local selection
Asli	Sc	Sc	Tunisia	Breeding program
Bedri Ahmar	S7	S12	Tunisia	Local selection
Bouk Ahmed	S7	S11	Tunisia	Local selection
Hamidi	S7	S11	Tunisia	Local selection
Ouardi	S2	S7	Tunisia	Breeding program
Oud Rhayem	S7	S12	Tunisia	Local selection
Oueld El Oud	S7	S8	Tunisia	Local selection
Raki	Sc	Sc	Tunisia	Breeding program
Sayeb	S7	Sc	Tunisia	Breeding program
Harmat	S10	S11	Hungary	Breeding program
Korai zamatos	S12	S13	Hungary	Breeding program
Modesto	Sc	S13	USA	Breeding program
Oud Hmida	S2	S12	Tunisia	Local selection
Bouthani Ben Friha	S12	S13	Tunisia	Local selection
Cow-1	S1	S31	France	Breeding program
Cow-2	S20	S31	France	Breeding program
Harlayne	S3	S20	Canada	Breeding program
Mariem	S7	S20	Tunisia	Breeding program
Martinet	S2	S2	Spain	Landrace
Perla	S2	S20	Italy	Landrace
Portici	S2	S20	Italy	Landrace
Shalakh	S5	S11	Armenia	Local selection
Velázquez	S5	S20	Spain	Landrace
Estrella	S1	S7	Spain	Breeding program
IPS16121	Sc	NA	France	Breeding program
Rubely	Sc	NA	France	Breeding program
IPS21512	Sc	NA	France	Breeding program
IPS2712	Sc	NA	France	Breeding program
IBCOT13-12	Sc	NA	Spain	Breeding program
IPS23214	S1	S3	France	Breeding program

## Sheet: Supplementary Table S3
	Armenia	Australia	France	Greece	Hungary	Italy	Romania	Spain	Tunisia	Turkey	Ukraine	USA
NA	0	0	0	1	0	0	0	3	0	0	0	0
S1	0	0	0	0	0	1	0	1	0	0	0	1
S2	0	1	2	1	2	4	0	9	1	2	1	2
S3	0	0	0	0	0	0	0	0	0	0	0	3
S5	1	0	0	0	0	0	0	2	0	0	0	0
S6	0	0	0	3	0	0	0	2	0	2	0	1
S7	0	0	0	0	0	0	0	0	6	1	0	0
S8	0	0	0	0	4	0	0	0	2	2	0	0
S9	0	0	0	0	3	0	0	1	0	7	0	2
S11	1	0	0	0	0	0	0	0	2	0	0	0
S12	0	0	0	0	0	0	0	0	5	0	0	0
S13	0	0	0	0	0	0	0	0	1	2	0	0
S19	0	0	0	0	0	0	1	0	0	0	0	0
S20	0	0	0	0	0	2	0	3	0	0	0	0
Sc	0	1	2	5	5	1	1	31	1	0	1	1
Chi-squared	372.96
df	NA
p-value	0.0004998

## Sheet: Supplementary Table S4
	Bulgaria	Canada	France	Hungary	Italy	Macedonia	Romania	Serbia	South.Africa	Spain	Switzerland	Tunisia	Turkey	Ukraine	Unknown	USA
NA	0	0	20	0	0	0	0	0	0	16	1	0	0	0	0	0
S1	0	2	9	0	0	0	0	0	0	5	0	0	0	0	0	8
S2	0	2	10	2	0	0	1	0	0	1	1	1	0	0	0	8
S3	0	1	8	0	0	0	0	0	0	4	0	0	0	0	0	1
S4	0	1	0	0	0	0	0	0	0	0	0	0	0	0	0	0
S6	0	0	13	0	0	0	0	0	0	3	0	0	1	0	1	5
S7	0	0	1	0	1	0	0	0	1	1	0	3	0	0	0	1
S8	1	0	5	3	1	1	2	1	0	0	0	0	0	3	0	4
S9	0	0	10	2	0	0	0	0	0	10	0	0	0	0	1	12
S10	0	0	0	1	0	0	0	0	0	0	0	0	0	0	0	0
S11	0	0	0	2	0	0	0	0	0	0	0	0	0	0	0	0
S12	0	0	0	1	0	0	0	0	0	0	0	0	0	0	0	0
S13	0	0	0	2	0	0	0	0	0	0	0	0	0	0	0	1
S19	0	0	0	0	0	0	0	0	0	0	0	0	1	0	0	0
S20	0	1	1	0	0	0	0	0	0	0	0	1	0	0	0	0
S24	0	0	0	0	0	0	0	0	0	0	0	1	0	0	0	0
S31	0	0	2	0	0	0	0	0	0	0	0	0	0	0	0	0
Sc	1	1	37	13	2	1	7	1	1	26	2	6	0	5	0	8
Chi-squared	513.39
df	NA
p-value	0.006997
